# Supplementary material for: Understanding seasonal migration of Shishamo smelt in coastal regions using environmental DNA
Source: PLoS One. 2020 Oct 1;15(10):e0239912. doi: 10.1371/journal.pone.0239912 (PMC7529200; doi:10.1371/journal.pone.0239912)
Supplement: S3 Table. All the raw data for quantitative PCR — (XLSX) [file pone.0239912.s003.xlsx]

## Sheet: Sheet1
Field sample	Year/Month/Day		DNA copies per 2 µl template				Filtered volume (mL)	Extracted volume (µL)	DNA concentration per 1 ml environmental water
			Field replicates		Mean
			Rep_1	Rep_2
Nishikioka	2019/03/27		0	7.73	3.865		500	100	0.3865
	2019/04/04		15.95	0	7.975		500	100	0.7975
	2019/04/14		0	2.46	1.23		500	100	0.123
	2019/04/24		5.49	5.58	5.535		500	100	0.5535
	2019/05/04		0.3593	5.19	2.77465		500	100	0.277465
	2019/05/18		0	0	0		500	100	0
	2019/05/27		0	0	0		500	100	0
	2019/06/06		0.4181	0.2756	0.34685		500	100	0.034685
	2019/06/18		0.1793	0	0.08965		500	100	0.008965
	2019/06/26		0.7337	1.34	1.03685		500	100	0.103685
	2019/07/07		0	0.4153	0.20765		500	100	0.020765
	2019/07/16		0	0	0		500	100	0
	2019/07/28		0.9291	0	0.46455		500	100	0.046455
	2019/08/06		0	0	0		500	100	0
Yufutsu	2019/03/27		73.82	45.94	59.88		500	100	5.988
	2019/04/04		48.69	64.58	56.635		500	100	5.6635
	2019/04/14		24.03	17.48	20.755		500	100	2.0755
	2019/04/24		232.5	84.64	158.57		500	100	15.857
	2019/05/04		8.87	16.36	12.615		500	100	1.2615
	2019/05/18		1.31	6.54	3.925		500	100	0.3925
	2019/05/27		3.26	0.3991	1.82955		500	100	0.182955
	2019/06/06		6.19	1.78	3.985		500	100	0.3985
	2019/06/18		4.89	0.2122	2.5511		500	100	0.25511
	2019/06/26		0.5862	0.7014	0.6438		500	100	0.06438
	2019/07/07		1.65	0.316	0.983		500	100	0.0983
	2019/07/16		0.2684	1.92	1.0942		500	100	0.10942
	2019/07/28		0	0	0		500	100	0
	2019/08/06		0	0	0		500	100	0
Mukawa	2019/03/27		177.2	181.6	179.4		500	100	17.94
	2019/04/04		23.44	0	11.72		500	100	1.172
	2019/04/14		190.6	195.3	192.95		500	100	19.295
	2019/04/24		59.49	15.8	37.645		500	100	3.7645
	2019/05/04		253.2	244.9	249.05		500	100	24.905
	2019/05/18		4.64	18.11			500	100	0
	2019/05/27		0.2251	0.1611	0.1931		500	100	0.01931
	2019/06/06		8.93	2.64	5.785		500	100	0.5785
	2019/06/18		0	0.1058	0.0529		500	100	0.00529
	2019/06/26		1.49	1.39	1.44		500	100	0.144
	2019/07/07		1.65	0	0.825		500	100	0.0825
	2019/07/16		2.45	0.1671	1.30855		500	100	0.130855
	2019/07/28		0	0	0		500	100	0
	2019/08/06		0	0	0		500	100	0
Saru	2019/03/27		27.95	24.22	26.085		500	100	2.6085
	2019/04/04		0	11.74	5.87		500	100	0.587
	2019/04/14		48.81	48.98	48.895		500	100	4.8895
	2019/04/24		11.27	4.05	7.66		500	100	0.766
	2019/05/04		59.13	70.28	64.705		500	100	6.4705
	2019/05/18		0	2.48	1.24		500	100	0.124
	2019/05/27		0.9146	0.173	0.5438		500	100	0.05438
	2019/06/06		3.75	0.6749	2.21245		500	100	0.221245
	2019/06/18		0.2599	0	0.12995		500	100	0.012995
	2019/06/26		0.3048	0.588	0.4464		500	100	0.04464
	2019/07/07		0.3635	0.2353	0.2994		500	100	0.02994
	2019/07/16		0	0.2533	0.12665		500	100	0.012665
	2019/07/28		1.03	0.383			500	100	0
	2019/08/06		0	0	0		500	100	0
Atsuga	2019/03/27		24.18	147.5	85.84		500	100	8.584
	2019/04/04		0	34.6	17.3		500	100	1.73
	2019/04/14		0	0.09758	0.04879		500	100	0.004879
	2019/04/24		55.22	128.9	92.06		500	100	9.206
	2019/05/04		18	41.03	29.515		500	100	2.9515
	2019/05/18		0	0.7121			500	100	0
	2019/05/27		18.9	14.43	16.665		500	100	1.6665
	2019/06/06		6.09	9.38	7.735		500	100	0.7735
	2019/06/18		0.09353	6.42	3.25677		500	100	0.325677
	2019/06/26		1.8	0.2042	1.0021		500	100	0.10021
	2019/07/07		0.6259	0.2295	0.4277		500	100	0.04277
	2019/07/16		0.9013	0,7760	0.9013		500	100	0.09013
	2019/07/28		0	0.4458			500	100	0
	2019/08/06		0	0.3057	0.15285		500	100	0.015285
Niikappu	2019/03/27		0	0.5025	0.25125		500	100	0.025125
	2019/04/04		0.1423	0.2182	0.18025		500	100	0.018025
	2019/04/14		0	0	0		500	100	0
	2019/04/24		0	2.27	1.135		500	100	0.1135
	2019/05/04		33.99	10.9	22.445		500	100	2.2445
	2019/05/18		4.27	1.38	2.825		500	100	0.2825
	2019/05/27		0	0	0		500	100	0
	2019/06/06		0	0.1727	0.08635		500	100	0.008635
	2019/06/18		0	3.52	1.76		500	100	0.176
	2019/06/26		1.54	0.8058	1.1729		500	100	0.11729
	2019/07/07		1.49	0.2135	0.85175		500	100	0.085175
	2019/07/16		0.19	0.8307	0.51035		500	100	0.051035
	2019/07/28		0	3.23	1.615		500	100	0.1615
	2019/08/06		0	0	0		500	100	0
Harutachi	2019/03/27		0	0	0		500	100	0
	2019/04/04		0	0	0		500	100	0
	2019/04/14		0	0	0		500	100	0
	2019/04/24		0	0	0		500	100	0
	2019/05/04		0.5844	1.27	0.9272		500	100	0.09272
	2019/05/18		0.3137	0	0.15685		500	100	0.015685
	2019/05/27		0.2808	0	0.1404		500	100	0.01404
	2019/06/06		0	0.1234	0.0617		500	100	0.00617
	2019/06/18		0	0	0		500	100	0
	2019/06/26		0	0	0		500	100	0
	2019/07/07		0	1.42	0.71		500	100	0.071
	2019/07/16		0	0.7263	0.36315		500	100	0.036315
	2019/07/28		0	0	0		500	100	0
	2019/08/06		0	0	0		500	100	0
Negative control	2019/03/27		0		0		500	100	0
	2019/04/04		0		0		500	100	0
	2019/04/14		0		0		500	100	0
	2019/04/24		0		0		500	100	0
	2019/05/04		0		0		500	100	0
	2019/05/18		0		0		500	100	0
	2019/05/27		0		0		500	100	0
	2019/06/06		0		0		500	100	0
	2019/06/18		0		0		500	100	0
	2019/06/26		0		0		500	100	0
	2019/07/07		0		0		500	100	0
	2019/07/16		0		0		500	100	0
	2019/07/28		0		0		500	100	0
	2019/08/06		0		0		500	100	0
